# Supplementary material for: A Compact Detection Platform Based on Gradient Guided-Mode Resonance for Colorimetric and Fluorescence Liquid Assay Detection
Source: Sensors (Basel). 2021 Apr 15;21(8):2797. doi: 10.3390/s21082797 (PMC8071489; doi:10.3390/s21082797)
Supplement: Supplementary file 1 [file sensors-21-02797-s001.zip]

Archive with 1 entries (1 files):
- sensors-1174006-supplementary.pdf
